# Supplementary material for: Trends in the global burden of cystic echinococcosis among children and adolescents from 1990 to 2021: An analysis based on the Global Burden of Disease Study 2021
Source: PLoS Negl Trop Dis. 2025 Oct 30;19(10):e0013658. doi: 10.1371/journal.pntd.0013658 (PMC12574883; doi:10.1371/journal.pntd.0013658)
Supplement: S1 Table — (XLSX) [file pntd.0013658.s001.xlsx]

## Sheet: Sheet1
S1 Table. Posterior Hyperparameters for the Bayesian Age-Period-Cohort (BAPC) Model.
	Hyperparameters	mean	sd	0.025Q	0.5Q	0.975Q
Deaths	age(Precision for i)	142.3	98.16	36.99	115.32	405.15
	period(Precision for j)	5.62e-05	2.82e-05	2.55e-05	4.8e-05	0.00013
	cohort(Precision for k)	0.00013	4.99e-05	7.4e-05	0.00012	0.00026
	additional random effect (Precision for z)	0.00073	5.05e-06	0.00072	0.00073	0.00074
DALYs	age(Precision for i)	217.28	25.4	144.73	229.52	234.28
	period(Precision for j)	8.24e-05	1.57e-06	7.99e-05	8.3e-05	8.3e-05
	cohort(Precision for k)	0.00022	1.09e-06	0.00022	0.00023	0.00022
	additional random effect (Precision for z)	0.0012	6.38e-06	0.0012	0.00124	0.0012
YLDs	age(Precision for i)	153.46	46.19	85.68	145.45	265.47
	period(Precision for j)	0.00016	2.32e-05	0.00012	0.00016	0.00021
	cohort(Precision for k)	0.00014	3.69e-05	7.44	0.00013	0.00022
	additional random effect (Precision for z)	0.00062	0.00016	0.00035	0.0006	0.00098
YLLs	age(Precision for i)	270.25	77.022	151.09	259.19	451.58
	period(Precision for j)	3.29e-05	3.87e-06	2.6e-05	3.3e-05	4.1e-05
	cohort(Precision for k)	0.00011	2.54e-05	7.19e-05	0.00011	0.00017
	additional random effect (Precision for z)	0.0012	0.00018	0.00088	0.0012	0.00158
Prevalence	age(Precision for i)	477.24	0.021	477.2	477.24	477.28
	period(Precision for j)	0.00017	1.28e-08	0.00017	0.00017	0.00017
	cohort(Precision for k)	0.00017	8.61-08	0.00017	0.00017	0.00017
	additional random effect (Precision for z)	0.0013	4.63e-08	0.0013	0.0013	0.0013
Incidence	age(Precision for i)	312.21	205.78	78.32	259.28	855.65
	period(Precision for j)	0.00019	3.8e-05	0.00013	0.00019	0.00028
	cohort(Precision for k)	0.00031	7.74e-06	0.0003	0.00031	0.00033
	additional random effect (Precision for z)	0.0047	0.00291018	0.0013	0.004	0.012
