# Supplementary material for: Trends in the global burden of cystic echinococcosis among children and adolescents from 1990 to 2021: An analysis based on the Global Burden of Disease Study 2021
Source: PLoS Negl Trop Dis. 2025 Oct 30;19(10):e0013658. doi: 10.1371/journal.pntd.0013658 (PMC12574883; doi:10.1371/journal.pntd.0013658)
Supplement: S2 Table — (XLSX) [file pntd.0013658.s002.xlsx]

## Sheet: Sheet1
S2 Table. Detailed CE Burden Indicators Among Children and Adolescents by GBD Regions (2021 and 1990-2021 Trends).
Location	Prevalence			Incidence			Deaths			DALYs
	Prevalence cases in 2021 (95%UI)	ASPR in 2021 (95%UI)	EAPC from 1990 to 2021 (95%CI)	Incidence cases in 2021 (95%UI)	ASIR in 2021 (95%UI)	EAPC from 1990 to 2021 (95%CI)	Deaths cases in 2021 (95%UI)	ASMR in 2021 (95%UI)	EAPC from 1990 to 2021 (95%CI)	DALYs cases in 2021 (95%UI)	ASDR in 2021 (95%UI)	EAPC from 1990 to 2021 (95%CI)
Central Europe, Eastern Europe, and Central Asia	6189.43(3583.42-9908.7)	5.77(3.34-9.24)	0.11(-0.11-0.32)	2035.22(1102.27-3389.57)	1.9(1.03-3.16)	0.14(-0.08-0.36)	2.44(0-7.55)	0(0-0.01)	-5.64(-5.95--5.32)	659.12(265.1-1264.55)	0.62(0.25-1.2)	-3.01(-3.17--2.85)
Central Asia	3208.09(1839.15-5171.75)	9.8(5.62-15.8)	-0.06(-0.35-0.23)	1068.51(570.43-1813.6)	3.22(1.72-5.45)	0.08(-0.21-0.38)	1.7(0-5.18)	0(0-0.01)	-5.4(-5.69--5.11)	381.93(129.8-778.64)	1.13(0.4-2.28)	-3.12(-3.31--2.93)
Central Europe	1305.43(810.59-1994.81)	5.14(3.19-7.87)	-0.09(-0.18-0)	393.84(225.44-622.62)	1.58(0.91-2.51)	-0.07(-0.16-0.03)	0.19(0-0.59)	0(0-0)	-7.3(-7.47--7.13)	111.2(56.23-188.41)	0.44(0.22-0.75)	-2.89(-3.01--2.78)
Eastern Europe	1675.91(926.16-2706.71)	3.42(1.89-5.53)	-0.68(-0.75--0.61)	572.86(300.08-975.5)	1.17(0.61-1.99)	-0.68(-0.74--0.61)	0.56(0-1.76)	0(0-0)	-6.54(-7.01--6.08)	165.99(67.76-304.61)	0.34(0.14-0.63)	-3.81(-3.99--3.62)
High-income	5063.13(3125.32-7747.2)	1.94(1.2-2.96)	-1.24(-1.43--1.04)	1515.85(864.08-2412.73)	0.6(0.34-0.95)	-1.42(-1.62--1.22)	0.7(0-2.19)	0(0-0)	-5.84(-5.92--5.76)	424.45(192.71-752.08)	0.16(0.07-0.29)	-2.52(-2.62--2.42)
Australasia	15.04(7.53-27.26)	0.19(0.09-0.34)	0.02(-0.2-0.23)	4.86(2.33-8.86)	0.06(0.03-0.11)	0.02(-0.19-0.24)	0.02(0-0.05)	0(0-0)	-6.35(-6.5--6.2)	2.46(0.6-5.43)	0.03(0.01-0.07)	-5.01(-5.24--4.77)
High-income Asia Pacific	80.46(39.78-147.16)	0.23(0.11-0.42)	-0.29(-0.39--0.19)	26.36(12.35-49.31)	0.08(0.04-0.14)	-0.28(-0.38--0.18)	0.01(0-0.03)	0(0-0)	-8.97(-9.27--8.67)	6.71(2.9-13.02)	0.02(0.01-0.04)	-3.74(-4.06--3.41)
High-income North America	244.97(112.31-478.42)	0.24(0.11-0.48)	0.15(-0.26-0.57)	81.28(35.33-156.79)	0.08(0.04-0.16)	0.17(-0.25-0.58)	0.12(0-0.38)	0(0-0)	-4.76(-4.92--4.59)	27.25(9.38-54.38)	0.03(0.01-0.06)	-2.68(-3.01--2.35)
Southern Latin America	3739.84(2380.8-5614.62)	17.59(11.19-26.42)	-1.74(-1.97--1.5)	1113.5(644.86-1749.89)	5.35(3.1-8.41)	-1.92(-2.18--1.66)	0.34(0-1.04)	0(0-0.01)	-4.92(-5.08--4.75)	299.02(125.59-539.94)	1.42(0.59-2.56)	-2.32(-2.52--2.12)
Western Europe	982.83(571.43-1567.32)	0.99(0.57-1.58)	-0.75(-1.06--0.44)	289.84(156.45-480.96)	0.3(0.16-0.5)	-0.75(-1.06--0.44)	0.22(0-0.69)	0(0-0)	-7.31(-7.44--7.17)	89.01(41.28-154.9)	0.09(0.04-0.16)	-3.6(-3.95--3.25)
Latin America and Caribbean	1011.73(505.51-1815.23)	0.5(0.25-0.9)	-0.17(-0.26--0.09)	308.67(144.82-570.64)	0.16(0.07-0.29)	-0.22(-0.3--0.14)	0.9(0-2.82)	0(0-0)	-6.57(-6.69--6.45)	148.17(41.47-317.49)	0.08(0.02-0.16)	-5.1(-5.28--4.91)
Andean Latin America	149.23(79.35-248.77)	0.61(0.33-1.02)	-0.95(-1.04--0.86)	47.32(23.77-83.08)	0.2(0.1-0.34)	-0.83(-0.91--0.74)	0.3(0-0.93)	0(0-0)	-7.93(-8.15--7.69)	35.71(6.33-88.08)	0.15(0.03-0.37)	-7.15(-7.42--6.89)
Caribbean	22.36(11.91-39.01)	0.14(0.07-0.24)	-1.43(-1.5--1.36)	6.7(3.38-11.94)	0.04(0.02-0.08)	-1.46(-1.54--1.39)	0.05(0-0.17)	0(0-0)	-4.68(-4.94--4.41)	6.22(0.97-16.3)	0.04(0.01-0.11)	-4.17(-4.42--3.93)
Central Latin America	630(302.64-1176.18)	0.69(0.33-1.29)	-0.05(-0.19-0.09)	184.78(83.45-357.39)	0.21(0.09-0.4)	-0.1(-0.25-0.04)	0.19(0-0.61)	0(0-0)	-6.44(-6.64--6.23)	62.69(24-121.6)	0.07(0.03-0.14)	-3.53(-3.8--3.26)
Tropical Latin America	210.13(106.81-375.49)	0.3(0.15-0.54)	-0.3(-0.32--0.28)	69.86(32.87-126.79)	0.1(0.05-0.18)	-0.33(-0.36--0.31)	0.35(0-1.12)	0(0-0)	-5.82(-6.04--5.6)	43.55(8.95-106.14)	0.06(0.01-0.16)	-5.03(-5.16--4.9)
North Africa and Middle East	35757.62(21261.64-56338.14)	7.45(4.43-11.74)	-2.06(-2.19--1.94)	10803.94(5979.36-17856.96)	2.26(1.25-3.73)	-1.79(-1.91--1.67)	73.21(10.57-161.21)	0.02(0-0.03)	-7.6(-7.85--7.35)	8654.68(2833.33-16007.45)	1.83(0.6-3.39)	-6.9(-7.07--6.73)
North Africa and Middle East	35757.62(21261.64-56338.14)	7.45(4.43-11.74)	-2.06(-2.19--1.94)	10803.94(5979.36-17856.96)	2.26(1.25-3.73)	-1.79(-1.91--1.67)	73.21(10.57-161.21)	0.02(0-0.03)	-7.6(-7.85--7.35)	8654.68(2833.33-16007.45)	1.83(0.6-3.39)	-6.9(-7.07--6.73)
South Asia	54283.69(30888.57-88123.66)	3.69(2.1-6)	-1.38(-1.47--1.28)	15416.03(7974.26-25905.51)	1.08(0.56-1.82)	-1.11(-1.2--1.02)	140.48(19.52-316.14)	0.01(0-0.02)	-7.47(-7.61--7.34)	15379.31(4489.38-29999.35)	1.15(0.33-2.25)	-6.94(-7.03--6.86)
South Asia	54283.69(30888.57-88123.66)	3.69(2.1-6)	-1.38(-1.47--1.28)	15416.03(7974.26-25905.51)	1.08(0.56-1.82)	-1.11(-1.2--1.02)	140.48(19.52-316.14)	0.01(0-0.02)	-7.47(-7.61--7.34)	15379.31(4489.38-29999.35)	1.15(0.33-2.25)	-6.94(-7.03--6.86)
Southeast Asia, East Asia, and Oceania	8033.51(3879.8-15198.36)	1.33(0.64-2.51)	3.82(3.13-4.52)	2798.74(1285.45-5493.95)	0.46(0.21-0.91)	4.06(3.35-4.76)	9.91(1.41-26.23)	0(0-0)	-8.18(-8.32--8.03)	1405.09(457.37-2938.24)	0.24(0.08-0.51)	-6.78(-6.87--6.7)
East Asia	7436.29(3566.39-14190.27)	2.09(1-3.99)	4.92(4.13-5.72)	2604(1184.84-5131.34)	0.73(0.33-1.44)	5.15(4.34-5.97)	2.18(1.14-3.45)	0(0-0)	-10.68(-11.06--10.29)	728.46(363.26-1307.42)	0.21(0.1-0.37)	-6.87(-7.16--6.58)
Oceania	3.66(1.27-7.85)	0.06(0.02-0.13)	0.08(0.01-0.14)	1.13(0.35-2.49)	0.02(0.01-0.04)	0.04(-0.02-0.1)	0.12(0-0.37)	0(0-0.01)	-3.39(-3.59--3.18)	9.9(0.13-30.79)	0.15(0-0.47)	-3.34(-3.55--3.14)
Southeast Asia	593.57(292.21-1089.08)	0.24(0.12-0.45)	-0.49(-0.55--0.44)	193.61(90.79-357.93)	0.08(0.04-0.15)	-0.46(-0.5--0.42)	7.61(0-23.4)	0(0-0.01)	-7.03(-7.09--6.97)	666.73(26.08-1954.79)	0.3(0.01-0.88)	-6.94(-7.01--6.88)
Sub-Saharan Africa	35786.35(21197.68-56600.06)	6.11(3.61-9.66)	-2.74(-2.92--2.56)	10366.61(5745.83-17122.77)	1.74(0.96-2.88)	-2.53(-2.7--2.36)	169.18(46.22-352.45)	0.03(0.01-0.06)	-6.8(-6.9--6.7)	17011.46(5997.32-32463.24)	2.75(0.97-5.26)	-6.47(-6.56--6.38)
Central Sub-Saharan Africa	1944.86(1122.67-3119.49)	2.67(1.54-4.28)	-2.51(-2.66--2.35)	531.39(292.47-888.88)	0.71(0.39-1.2)	-2.32(-2.46--2.18)	10.62(2.33-23.11)	0.01(0-0.03)	-7.34(-7.73--6.96)	1041.97(318.44-2082.23)	1.38(0.42-2.76)	-7.1(-7.44--6.75)
Eastern Sub-Saharan Africa	29835.77(17636.12-47337.56)	13.29(7.85-21.09)	-2.71(-2.89--2.53)	8716.86(4785.59-14434.53)	3.86(2.12-6.39)	-2.45(-2.61--2.29)	91.66(27.75-183.93)	0.04(0.01-0.08)	-7.26(-7.41--7.11)	9969.01(4059.53-17882.52)	4.33(1.76-7.77)	-6.74(-6.88--6.59)
Southern Sub-Saharan Africa	142.1(74.64-242.89)	0.44(0.23-0.76)	-0.49(-0.59--0.39)	44.93(22.15-79.29)	0.14(0.07-0.25)	-0.46(-0.54--0.38)	2.09(0-6.53)	0.01(0-0.02)	-3.79(-4.39--3.2)	181.7(6.41-545.71)	0.59(0.02-1.77)	-3.72(-4.34--3.1)
Western Sub-Saharan Africa	3863.63(2330.65-6126.89)	1.47(0.89-2.33)	-2.72(-2.88--2.57)	1073.44(614.11-1749.09)	0.4(0.23-0.65)	-2.57(-2.72--2.43)	64.81(14.75-145.94)	0.02(0.01-0.05)	-5.89(-6.01--5.76)	5818.78(1505.4-12675.73)	2.03(0.52-4.44)	-5.82(-5.94--5.69)
Note: ASPR, ASIR, ASMR, ASDR (per 100,000 population) (Bold: global regions. Regular font: regional subdivisions (sub-regions belonging to global regions))
