# Supplementary material for: Trends in the global burden of cystic echinococcosis among children and adolescents from 1990 to 2021: An analysis based on the Global Burden of Disease Study 2021
Source: PLoS Negl Trop Dis. 2025 Oct 30;19(10):e0013658. doi: 10.1371/journal.pntd.0013658 (PMC12574883; doi:10.1371/journal.pntd.0013658)
Supplement: S3 Table — (XLSX) [file pntd.0013658.s003.xlsx]

## Sheet: Sheet1
S3 Table. Detailed CE Burden Indicators Among Children and Adolescents in 204 Countries (2021 and 1990-2021 Trends).
Location	Prevalence			Incidence			Deaths			DALY
	2021_numbers(95% UI)	2021_per 100 000(95% UI)	EAPC(95% CI)	2021_numbers(95% UI)	2021_per 100 000(95% UI)	EAPC(95% CI)	2021_numbers(95% UI)	2021_per 100 000(95% UI)	EAPC(95% CI)	2021_numbers(95% UI)	2021_per 100 000(95% UI)	EAPC(95% CI)
Afghanistan	725.81(407.79-1180.35)	4.31(2.43-7.01)	-3.47(-3.68--3.26)	211.39(110.34-357.33)	1.22(0.64-2.07)	-3(-3.18--2.83)	6.68(1.38-13.5)	0.04(0.01-0.07)	-6.22(-6.67--5.76)	605.57(164.76-1153.54)	3.33(0.88-6.4)	-6.11(-6.54--5.68)
Albania	19.46(10.39-32.78)	2.84(1.51-4.79)	-0.39(-0.41--0.38)	5.69(2.79-9.9)	0.86(0.42-1.5)	-0.35(-0.36--0.34)	0.01(0-0.02)	0(0-0)	-6.37(-6.88--5.85)	1.88(0.77-3.71)	0.29(0.11-0.58)	-3.68(-3.86--3.49)
Algeria	2208.68(1312.89-3450.79)	14.06(8.36-21.93)	-1.52(-1.66--1.37)	696.04(386.47-1140.71)	4.33(2.4-7.1)	-1.29(-1.41--1.17)	2.7(0-6.78)	0.02(0-0.04)	-7.54(-7.72--7.36)	382.5(91.3-762.3)	2.34(0.57-4.64)	-6.26(-6.37--6.15)
American Samoa	0.28(0.15-0.47)	1.31(0.69-2.16)	-0.16(-0.2--0.12)	0.09(0.04-0.15)	0.42(0.21-0.73)	-0.16(-0.19--0.12)	0(0-0)	0(0-0.01)	-3.44(-3.53--3.35)	0.06(0.01-0.14)	0.28(0.06-0.68)	-2.68(-2.74--2.62)
Andorra	0.19(0.1-0.32)	1.1(0.58-1.86)	-0.09(-0.13--0.05)	0.05(0.03-0.1)	0.34(0.17-0.6)	-0.1(-0.13--0.06)	0(0-0)	0(0-0)	-7.03(-7.22--6.84)	0.02(0.01-0.04)	0.12(0.04-0.23)	-4.5(-4.73--4.26)
Angola	518.93(300.86-833.54)	2.84(1.65-4.56)	-3.22(-3.49--2.94)	143.78(78.76-242.16)	0.75(0.41-1.27)	-3.02(-3.28--2.77)	3.12(0.28-7.55)	0.02(0-0.04)	-9.28(-9.7--8.86)	303.14(51.23-677.22)	1.54(0.26-3.43)	-9.01(-9.4--8.61)
Antigua and Barbuda	0.01(0-0.03)	0.04(0.01-0.1)	-0.2(-0.23--0.16)	0(0-0.01)	0.01(0-0.03)	-0.22(-0.26--0.18)	0(0-0)	0(0-0)	-4.07(-4.44--3.7)	0(0-0)	0.01(0-0.01)	-2.75(-2.95--2.54)
Argentina	2730.43(1686.36-4192.72)	18.24(11.26-28.04)	-2.09(-2.42--1.76)	822.45(461.22-1314.76)	5.61(3.15-8.97)	-2.29(-2.65--1.93)	0.27(0-0.82)	0(0-0.01)	-4.63(-4.82--4.43)	219.83(80.58-417.12)	1.48(0.54-2.81)	-2.56(-2.84--2.27)
Armenia	127.08(72.89-204.61)	16.2(9.29-26.09)	0.66(0.49-0.84)	42.53(23.02-70.66)	5.4(2.92-8.98)	0.79(0.59-0.99)	0.01(0-0.02)	0(0-0)	-5.54(-5.89--5.19)	9.71(3.27-19.92)	1.24(0.42-2.55)	-0.41(-0.55--0.27)
Australia	5.54(1.83-11.5)	0.08(0.03-0.18)	-0.27(-0.3--0.23)	1.75(0.53-3.66)	0.03(0.01-0.06)	-0.27(-0.3--0.24)	0.01(0-0.04)	0(0-0)	-6.39(-6.57--6.22)	1.47(0.18-3.8)	0.02(0-0.06)	-5.67(-5.86--5.48)
Austria	8.52(4.59-14.57)	0.45(0.24-0.78)	-0.86(-1.29--0.42)	2.65(1.33-4.62)	0.14(0.07-0.25)	-0.87(-1.31--0.43)	0(0-0)	0(0-0)	-6.49(-6.63--6.34)	0.71(0.32-1.27)	0.04(0.02-0.07)	-2.58(-2.79--2.36)
Azerbaijan	181.22(96.84-300.37)	5.74(3.07-9.51)	-0.28(-0.31--0.25)	58.48(29.62-102.61)	1.85(0.93-3.24)	-0.26(-0.29--0.22)	0.07(0-0.23)	0(0-0.01)	-5.63(-6.15--5.11)	19.27(7.46-40.3)	0.62(0.24-1.32)	-3.06(-3.34--2.79)
Bahamas	0.06(0.02-0.14)	0.05(0.01-0.11)	-0.14(-0.16--0.12)	0.02(0-0.04)	0.01(0-0.03)	-0.16(-0.18--0.13)	0(0-0)	0(0-0)	-4.87(-5.18--4.56)	0.01(0-0.02)	0.01(0-0.01)	-3.18(-3.36--3)
Bahrain	0.35(0.11-0.77)	0.08(0.02-0.18)	-0.1(-0.15--0.06)	0.11(0.03-0.25)	0.02(0.01-0.06)	-0.12(-0.17--0.07)	0(0-0)	0(0-0)	-7.19(-7.39--6.98)	0.1(0.01-0.27)	0.02(0-0.06)	-6.6(-6.79--6.41)
Bangladesh	845.56(426.83-1449.49)	1.32(0.67-2.27)	-3.69(-3.98--3.4)	222.77(102.66-393)	0.36(0.17-0.64)	-3.28(-3.55--3.01)	8.33(1.37-16.74)	0.01(0-0.03)	-8.15(-8.29--8.02)	736.8(166.69-1425.1)	1.23(0.28-2.37)	-8.11(-8.23--7.98)
Barbados	0.03(0.01-0.08)	0.04(0.01-0.1)	-0.11(-0.15--0.08)	0.01(0-0.02)	0.01(0-0.03)	-0.12(-0.16--0.08)	0(0-0)	0(0-0)	-5.01(-5.36--4.67)	0(0-0.01)	0.01(0-0.01)	-3.13(-3.37--2.9)
Belarus	149.45(82.06-249.28)	7.17(3.94-11.96)	-0.22(-0.25--0.2)	49.27(24.96-86.8)	2.34(1.19-4.13)	-0.21(-0.24--0.18)	0.01(0-0.03)	0(0-0)	-6.95(-7.3--6.61)	11.83(5.49-21.63)	0.57(0.26-1.04)	-1.75(-1.81--1.69)
Belgium	2.18(0.76-4.7)	0.08(0.03-0.17)	0.2(-0.24-0.63)	0.69(0.22-1.47)	0.03(0.01-0.05)	0.34(-0.17-0.84)	0.01(0-0.02)	0(0-0)	-6.66(-6.83--6.5)	0.6(0.08-1.58)	0.02(0-0.06)	-5.77(-5.91--5.63)
Belize	0.09(0.02-0.2)	0.05(0.01-0.11)	-0.14(-0.18--0.11)	0.02(0.01-0.06)	0.01(0-0.03)	-0.14(-0.17--0.1)	0(0-0)	0(0-0)	-6.37(-6.54--6.19)	0.01(0-0.03)	0.01(0-0.02)	-5.18(-5.33--5.03)
Benin	237.91(144-376.01)	3.27(1.98-5.15)	-2.4(-2.57--2.22)	65.48(37.42-108.76)	0.85(0.48-1.42)	-2.3(-2.46--2.14)	3.57(0.41-8.52)	0.04(0-0.1)	-5.45(-5.66--5.24)	323.28(48.79-744.87)	3.9(0.59-9.01)	-5.36(-5.56--5.16)
Bermuda	0.17(0.09-0.28)	1.3(0.67-2.17)	-0.26(-0.31--0.21)	0.05(0.03-0.09)	0.41(0.2-0.72)	-0.24(-0.28--0.2)	0(0-0)	0(0-0)	-4.97(-5.18--4.76)	0.01(0.01-0.02)	0.11(0.05-0.2)	-1.42(-1.52--1.33)
Bhutan	3.75(1.95-6.34)	1.41(0.73-2.4)	-2.24(-2.42--2.06)	0.95(0.45-1.68)	0.37(0.18-0.66)	-2(-2.16--1.84)	0.03(0-0.1)	0.01(0-0.04)	-8.01(-8.35--7.67)	2.98(0.16-8.74)	1.24(0.06-3.65)	-7.86(-8.2--7.53)
Bolivia (Plurinational State of)	6.42(2.68-12.99)	0.14(0.06-0.28)	-0.78(-0.83--0.73)	2.06(0.8-4.11)	0.04(0.02-0.09)	-0.69(-0.73--0.64)	0.06(0-0.2)	0(0-0)	-7.99(-8.07--7.91)	5.54(0.25-16.92)	0.12(0.01-0.38)	-7.82(-7.91--7.74)
Bosnia and Herzegovina	91.72(53.64-145.79)	12.6(7.37-20.05)	-0.31(-0.33--0.28)	27.87(15.06-45.09)	3.93(2.13-6.38)	-0.29(-0.31--0.26)	0.01(0-0.03)	0(0-0)	-6.41(-6.76--6.05)	7.49(2.76-14.48)	1.03(0.38-1.99)	-2.15(-2.34--1.96)
Botswana	33.81(19.39-54.28)	3.58(2.05-5.75)	-0.23(-0.24--0.21)	10.45(5.62-17.41)	1.12(0.6-1.86)	-0.18(-0.2--0.16)	0.08(0-0.27)	0.01(0-0.03)	-2.81(-3.41--2.21)	9.37(1.54-25.92)	1.04(0.16-2.91)	-2.3(-2.83--1.77)
Brazil	203.06(103.33-361.79)	0.3(0.15-0.54)	-0.29(-0.32--0.27)	67.56(31.87-122.38)	0.1(0.05-0.19)	-0.32(-0.35--0.3)	0.34(0-1.07)	0(0-0)	-5.86(-6.09--5.63)	41.67(8.68-101.66)	0.06(0.01-0.16)	-5.06(-5.2--4.92)
Brunei Darussalam	0.11(0.03-0.23)	0.08(0.02-0.17)	-0.08(-0.11--0.04)	0.03(0.01-0.07)	0.02(0.01-0.05)	-0.08(-0.11--0.04)	0(0-0)	0(0-0)	-6.43(-6.75--6.11)	0.01(0-0.03)	0.01(0-0.02)	-4.43(-4.69--4.17)
Bulgaria	149.87(105.24-203.38)	10.76(7.55-14.61)	-0.02(-0.51-0.47)	44.85(31.14-62.34)	3.28(2.28-4.58)	0.07(-0.44-0.58)	0.03(0-0.1)	0(0-0.01)	-6.29(-6.62--5.95)	13.5(6.4-22.7)	0.98(0.46-1.66)	-2.5(-2.77--2.22)
Burkina Faso	450.68(270.8-707.41)	3.66(2.2-5.74)	-2.04(-2.18--1.9)	124.24(71.65-204.78)	0.95(0.55-1.57)	-1.96(-2.1--1.83)	6.91(2.52-13.15)	0.05(0.02-0.09)	-5.35(-5.56--5.14)	624.47(245.28-1150.54)	4.35(1.66-8.12)	-5.26(-5.46--5.06)
Burundi	64.03(24.6-138.29)	0.93(0.36-2.01)	-3.25(-3.46--3.04)	19.02(6.5-42.17)	0.27(0.09-0.6)	-2.57(-2.74--2.4)	0.58(0-1.92)	0.01(0-0.03)	-6.85(-7.19--6.51)	53.08(2.32-165.82)	0.7(0.03-2.18)	-6.73(-7.04--6.41)
Cabo Verde	4.49(2.49-7.43)	2.21(1.22-3.68)	-0.3(-0.35--0.24)	1.18(0.61-2.05)	0.61(0.31-1.06)	-0.28(-0.33--0.24)	0.01(0-0.02)	0(0-0.01)	-6.93(-7.37--6.49)	0.89(0.2-2.12)	0.46(0.1-1.11)	-5.81(-6.22--5.41)
Cambodia	3.44(0.97-7.79)	0.05(0.01-0.12)	0.24(0.18-0.3)	1.04(0.24-2.43)	0.02(0-0.04)	0.24(0.18-0.29)	0.09(0-0.28)	0(0-0)	-7.91(-8.14--7.69)	7.54(0.1-23.5)	0.11(0-0.36)	-7.9(-8.13--7.67)
Cameroon	55.13(23.47-105.39)	0.33(0.14-0.63)	-1.51(-1.59--1.43)	15.14(5.54-29.69)	0.09(0.03-0.18)	-1.32(-1.39--1.25)	1.24(0-3.65)	0.01(0-0.02)	-5.49(-5.71--5.26)	109.23(2.25-311.97)	0.62(0.01-1.77)	-5.44(-5.66--5.22)
Canada	5.92(2.08-12.47)	0.07(0.02-0.14)	-0.44(-0.74--0.13)	1.88(0.61-3.94)	0.02(0.01-0.05)	-0.46(-0.79--0.13)	0.01(0-0.02)	0(0-0)	-5.59(-5.74--5.43)	0.99(0.2-2.26)	0.01(0-0.03)	-4.26(-4.37--4.14)
Central African Republic	106.57(64.48-169.76)	3.74(2.26-5.95)	-1.86(-2.01--1.7)	28.34(16.13-47.06)	0.98(0.55-1.62)	-1.75(-1.89--1.6)	1.18(0-3.43)	0.04(0-0.11)	-4.76(-4.95--4.57)	108.38(5.66-298.93)	3.61(0.2-9.95)	-4.65(-4.83--4.46)
Chad	382.48(231.2-600.41)	3.66(2.21-5.73)	-2.02(-2.18--1.87)	107.33(61.75-174.65)	0.95(0.54-1.55)	-1.93(-2.08--1.78)	7.67(3.09-14.35)	0.06(0.02-0.12)	-4.48(-4.6--4.36)	683.79(290.72-1241.77)	5.43(2.21-10.03)	-4.42(-4.54--4.31)
Chile	887.24(591.64-1287.22)	16.76(11.17-24.32)	-0.84(-1.13--0.55)	253.61(164.78-375.15)	4.91(3.18-7.27)	-0.98(-1.27--0.69)	0.05(0-0.17)	0(0-0)	-6.22(-6.36--6.09)	68.9(24.75-132.4)	1.31(0.47-2.51)	-1.69(-1.94--1.44)
China	7351.94(3520.99-14040.33)	2.14(1.03-4.09)	5.04(4.23-5.86)	2577.23(1171.01-5080.86)	0.75(0.34-1.47)	5.27(4.43-6.11)	2.09(1.07-3.36)	0(0-0)	-10.8(-11.19--10.4)	715.29(356.05-1287.2)	0.21(0.1-0.38)	-6.91(-7.21--6.61)
Colombia	105.74(51.07-189.73)	0.67(0.32-1.21)	-0.23(-0.26--0.21)	29.69(12.93-55.09)	0.2(0.08-0.36)	-0.21(-0.23--0.19)	0.02(0-0.08)	0(0-0)	-5.68(-6.04--5.33)	9.85(3.98-18.52)	0.06(0.03-0.12)	-2.87(-3.04--2.71)
Comoros	0.47(0.16-1.07)	0.15(0.05-0.33)	-0.44(-0.51--0.36)	0.15(0.04-0.35)	0.05(0.01-0.11)	-0.5(-0.58--0.42)	0.01(0-0.02)	0(0-0.01)	-5.78(-6.07--5.48)	0.53(0.02-1.67)	0.17(0.01-0.54)	-5.64(-5.93--5.36)
Congo	7.83(3.16-15.78)	0.31(0.12-0.62)	-1.78(-1.88--1.68)	2.1(0.71-4.33)	0.08(0.03-0.17)	-1.57(-1.66--1.48)	0.06(0-0.21)	0(0-0.01)	-7.25(-7.57--6.93)	5.79(0.3-17.72)	0.24(0.01-0.73)	-7.1(-7.39--6.8)
Cook Islands	0.01(0-0.02)	0.15(0.06-0.3)	-0.47(-0.52--0.43)	0(0-0.01)	0.05(0.02-0.1)	-0.45(-0.49--0.41)	0(0-0)	0(0-0)	-7.79(-8.38--7.19)	0(0-0.01)	0.05(0.01-0.13)	-6.82(-7.32--6.31)
Costa Rica	9.96(4.67-18.1)	0.67(0.31-1.22)	-0.18(-0.21--0.15)	2.83(1.24-5.25)	0.2(0.09-0.37)	-0.17(-0.2--0.14)	0(0-0)	0(0-0)	-4.81(-5--4.62)	0.85(0.36-1.65)	0.06(0.02-0.11)	-1.47(-1.58--1.37)
Coted'Ivoire	366.7(212.82-586.56)	2.63(1.53-4.2)	-1.53(-1.63--1.43)	102.01(55.48-169.15)	0.7(0.38-1.17)	-1.4(-1.5--1.31)	3.67(0.47-8.46)	0.02(0-0.06)	-4.5(-4.8--4.2)	338.19(59.69-735.98)	2.21(0.39-4.84)	-4.39(-4.67--4.1)
Croatia	60.06(36.96-93.51)	6.86(4.22-10.69)	0.26(0.15-0.37)	16.96(9.58-26.93)	2.01(1.14-3.18)	0.09(-0.02-0.21)	0(0-0.01)	0(0-0)	-6.92(-7.14--6.7)	4.6(2.42-7.81)	0.53(0.28-0.9)	-0.97(-1.11--0.82)
Cuba	1.17(0.36-2.77)	0.05(0.01-0.11)	-0.14(-0.18--0.09)	0.34(0.08-0.84)	0.01(0-0.03)	-0.13(-0.18--0.09)	0(0-0)	0(0-0)	-5.91(-6.21--5.61)	0.14(0.03-0.31)	0.01(0-0.01)	-3.93(-4.19--3.67)
Cyprus	0.14(0.04-0.32)	0.05(0.01-0.11)	-0.34(-0.4--0.28)	0.04(0.01-0.1)	0.01(0-0.03)	-0.35(-0.42--0.27)	0(0-0)	0(0-0)	-7.29(-7.93--6.64)	0.04(0-0.11)	0.01(0-0.04)	-6.76(-7.31--6.21)
Czechia	21.7(10.13-40.63)	0.94(0.44-1.76)	-0.12(-0.19--0.04)	6.66(2.96-12.53)	0.29(0.13-0.55)	-0.09(-0.17--0.01)	0.01(0-0.02)	0(0-0)	-7.31(-7.5--7.13)	2.08(0.78-3.99)	0.09(0.03-0.17)	-3.91(-4.04--3.77)
Democratic People's Republic of Korea	79.39(40.35-136.42)	1.07(0.54-1.85)	-0.66(-0.7--0.61)	25.18(12.04-45.12)	0.35(0.17-0.63)	-0.55(-0.59--0.51)	0.08(0-0.27)	0(0-0)	-5.71(-6.16--5.26)	12.56(3.44-28.56)	0.18(0.05-0.43)	-4.58(-4.86--4.3)
Democratic Republic of the Congo	1308.6(747.06-2098.21)	2.76(1.57-4.41)	-2.39(-2.53--2.25)	356.36(193.65-596.91)	0.74(0.4-1.24)	-2.19(-2.32--2.06)	6.24(1.69-12.78)	0.01(0-0.03)	-6.85(-7.28--6.42)	622.7(226.35-1171.29)	1.28(0.46-2.41)	-6.59(-6.97--6.22)
Denmark	0.59(0.18-1.37)	0.04(0.01-0.1)	-0.13(-0.31-0.05)	0.17(0.04-0.41)	0.01(0-0.03)	-0.17(-0.4-0.07)	0(0-0)	0(0-0)	-6.92(-7.17--6.66)	0.1(0.02-0.23)	0.01(0-0.02)	-5.42(-5.61--5.24)
Djibouti	4.41(1.67-9.56)	0.84(0.32-1.83)	-1.4(-1.53--1.26)	1.3(0.42-2.82)	0.25(0.08-0.54)	-1.14(-1.24--1.04)	0.03(0-0.1)	0.01(0-0.02)	-5.73(-6.24--5.22)	2.75(0.16-8.56)	0.52(0.03-1.61)	-5.53(-6.01--5.05)
Dominica	0.01(0-0.02)	0.04(0.01-0.1)	-0.1(-0.14--0.06)	0(0-0.01)	0.01(0-0.03)	-0.09(-0.14--0.04)	0(0-0)	0(0-0)	-2.34(-2.61--2.07)	0(0-0)	0.01(0-0.02)	-1.73(-1.93--1.53)
Dominican Republic	1.83(0.49-4.2)	0.05(0.01-0.11)	-0.1(-0.13--0.07)	0.54(0.11-1.32)	0.01(0-0.03)	-0.11(-0.14--0.07)	0(0-0.01)	0(0-0)	-7.01(-7.31--6.71)	0.4(0.05-1.03)	0.01(0-0.03)	-6.03(-6.36--5.69)
Ecuador	3.58(1.03-7.99)	0.05(0.02-0.12)	-0.17(-0.3--0.04)	1.08(0.26-2.52)	0.02(0-0.04)	-0.17(-0.32--0.03)	0.01(0-0.04)	0(0-0)	-6.16(-6.51--5.82)	1.34(0.1-3.58)	0.02(0-0.05)	-5.75(-6.04--5.46)
Egypt	1105.8(579.77-1872.6)	2.44(1.28-4.13)	-1.64(-1.84--1.44)	336.45(165.75-592.48)	0.73(0.36-1.29)	-1.26(-1.42--1.1)	2.18(0-5.68)	0(0-0.01)	-8.62(-8.86--8.38)	260.08(51.39-547.07)	0.56(0.11-1.17)	-7.81(-8.05--7.57)
El Salvador	103.86(59.85-166.9)	4.24(2.44-6.82)	-0.23(-0.26--0.21)	30.25(16.25-50.28)	1.25(0.67-2.07)	-0.21(-0.23--0.18)	0.02(0-0.06)	0(0-0)	-6.5(-6.84--6.16)	9.23(4.28-16.11)	0.38(0.18-0.66)	-2.68(-2.94--2.42)
Equatorial Guinea	0.43(0.11-1)	0.05(0.01-0.12)	-0.19(-0.23--0.14)	0.13(0.03-0.31)	0.02(0-0.04)	-0.18(-0.22--0.13)	0(0-0.02)	0(0-0)	-11.38(-11.96--10.8)	0.37(0.01-1.29)	0.05(0-0.17)	-11.23(-11.82--10.65)
Eritrea	184.49(100.39-305.51)	5.86(3.19-9.7)	-2.42(-2.66--2.18)	52.26(26.25-92.9)	1.64(0.82-2.92)	-1.99(-2.19--1.79)	0.93(0-2.87)	0.03(0-0.09)	-5.98(-6.24--5.72)	93.21(8.45-257.49)	2.83(0.27-7.79)	-5.69(-5.94--5.44)
Estonia	3.4(1.5-6.73)	1.16(0.51-2.3)	-0.31(-0.34--0.28)	1.15(0.5-2.26)	0.39(0.17-0.77)	-0.29(-0.31--0.27)	0(0-0)	0(0-0)	-8.26(-8.48--8.04)	0.27(0.11-0.57)	0.09(0.04-0.2)	-2.83(-2.99--2.68)
Eswatini	3.96(2.03-6.82)	0.73(0.37-1.25)	-0.56(-0.61--0.52)	1.22(0.58-2.17)	0.23(0.11-0.4)	-0.48(-0.52--0.45)	0.05(0-0.16)	0.01(0-0.03)	-4.07(-4.55--3.58)	4.2(0.18-13.4)	0.79(0.03-2.52)	-4(-4.52--3.48)
Ethiopia	13501.43(8134.88-20989.31)	23.78(14.33-36.95)	-3.31(-3.54--3.09)	3881.87(2156.53-6357.01)	6.83(3.8-11.19)	-3.05(-3.25--2.85)	45.65(15.95-85.89)	0.08(0.03-0.15)	-8.1(-8.31--7.88)	4855.88(2118.46-8284.98)	8.42(3.67-14.37)	-7.58(-7.77--7.39)
Fiji	0.17(0.05-0.37)	0.05(0.01-0.1)	0.12(0.05-0.19)	0.05(0.01-0.12)	0.01(0-0.03)	0.12(0.06-0.18)	0(0-0.01)	0(0-0)	-3.92(-4.29--3.54)	0.19(0.01-0.6)	0.06(0-0.17)	-3.76(-4.13--3.39)
Finland	0.54(0.15-1.28)	0.04(0.01-0.1)	-0.43(-0.55--0.32)	0.16(0.03-0.39)	0.01(0-0.03)	-0.5(-0.64--0.36)	0(0-0)	0(0-0)	-5.82(-6.02--5.61)	0.11(0.02-0.29)	0.01(0-0.02)	-4.78(-4.94--4.63)
France	7.72(2.25-17.25)	0.04(0.01-0.1)	-0.24(-0.29--0.2)	2.22(0.53-5.36)	0.01(0-0.03)	-0.27(-0.32--0.22)	0.01(0-0.03)	0(0-0)	-6.32(-6.54--6.09)	1.39(0.23-3.37)	0.01(0-0.02)	-5.08(-5.31--4.85)
Gabon	2.5(0.99-4.99)	0.3(0.12-0.59)	-1.02(-1.08--0.95)	0.68(0.23-1.4)	0.08(0.03-0.17)	-0.9(-0.96--0.84)	0.02(0-0.06)	0(0-0.01)	-4.64(-4.9--4.37)	1.59(0.09-5.16)	0.19(0.01-0.64)	-4.45(-4.7--4.21)
Gambia	3.58(1.49-7.12)	0.29(0.12-0.57)	0.63(0.5-0.75)	0.99(0.35-2.02)	0.08(0.03-0.16)	0.55(0.44-0.67)	0.11(0-0.36)	0.01(0-0.03)	-6.6(-6.91--6.28)	9.43(0.13-30.38)	0.73(0.01-2.35)	-6.58(-6.9--6.27)
Georgia	82.06(50.55-128.04)	4.5(2.78-7.02)	-0.14(-0.21--0.06)	26.84(15.5-42.93)	1.45(0.84-2.33)	-0.13(-0.2--0.06)	0.01(0-0.03)	0(0-0)	-5.74(-6.01--5.47)	6.94(3.43-12.08)	0.38(0.19-0.66)	-1.74(-1.91--1.58)
Germany	8.64(2.67-19.34)	0.05(0.02-0.12)	0.5(0.31-0.69)	2.64(0.66-6.03)	0.02(0-0.04)	0.64(0.4-0.88)	0.01(0-0.03)	0(0-0)	-6.22(-6.33--6.12)	1.4(0.26-3.25)	0.01(0-0.02)	-4.74(-4.87--4.61)
Ghana	375.73(215.94-608.84)	2.33(1.34-3.78)	-1.66(-1.81--1.51)	103.59(55.64-175.23)	0.63(0.34-1.07)	-1.5(-1.64--1.36)	2.1(0-5.6)	0.01(0-0.03)	-6.41(-6.61--6.21)	205.9(18.29-500.57)	1.23(0.11-2.99)	-6.14(-6.34--5.95)
Greece	26.13(14.14-43.02)	1.23(0.66-2.03)	0.7(0.55-0.84)	8.03(4.11-13.82)	0.39(0.2-0.67)	0.89(0.73-1.04)	0.01(0-0.04)	0(0-0)	-5.68(-5.92--5.44)	2.85(1.09-5.41)	0.14(0.05-0.27)	-3.23(-3.49--2.97)
Greenland	0.01(0-0.02)	0.04(0.01-0.1)	-0.32(-0.36--0.28)	0(0-0)	0.01(0-0.03)	-0.32(-0.36--0.29)	0(0-0)	0(0-0)	-6.04(-6.22--5.85)	0(0-0)	0.01(0-0.03)	-5.23(-5.44--5.02)
Grenada	0.01(0-0.03)	0.05(0.01-0.1)	-0.13(-0.17--0.09)	0(0-0.01)	0.01(0-0.03)	-0.14(-0.18--0.1)	0(0-0)	0(0-0)	-4.8(-5.05--4.55)	0(0-0.01)	0.01(0-0.02)	-3.74(-3.92--3.56)
Guam	0.08(0.03-0.15)	0.15(0.06-0.3)	-0.15(-0.18--0.13)	0.02(0.01-0.05)	0.05(0.02-0.1)	-0.15(-0.18--0.12)	0(0-0)	0(0-0)	-3.19(-3.86--2.51)	0.02(0-0.06)	0.04(0.01-0.12)	-2.77(-3.32--2.21)
Guatemala	48.77(23.55-86.58)	0.69(0.33-1.24)	-0.41(-0.44--0.38)	13.87(6.11-24.95)	0.2(0.09-0.36)	-0.34(-0.37--0.32)	0.02(0-0.08)	0(0-0)	-7.45(-7.81--7.09)	5.67(1.9-11.37)	0.08(0.03-0.17)	-5.14(-5.56--4.73)
Guinea	34.86(15.94-64.18)	0.48(0.22-0.88)	-3.19(-3.41--2.98)	9.37(3.79-17.88)	0.12(0.05-0.24)	-2.94(-3.13--2.74)	1.12(0-3.21)	0.01(0-0.04)	-6.26(-6.47--6.04)	98.02(1.51-274.4)	1.22(0.02-3.41)	-6.25(-6.46--6.04)
Guinea-Bissau	33.43(19.91-53.18)	3.05(1.82-4.84)	-3.17(-3.38--2.95)	9.15(5.16-14.91)	0.81(0.45-1.32)	-3.03(-3.23--2.83)	0.36(0-1.16)	0.03(0-0.1)	-7.43(-7.82--7.03)	33.2(1.69-100.2)	2.84(0.15-8.53)	-7.33(-7.71--6.95)
Guyana	3.75(1.99-6.19)	1.3(0.69-2.16)	-0.29(-0.34--0.24)	1.17(0.58-2.04)	0.41(0.2-0.72)	-0.26(-0.3--0.22)	0(0-0.01)	0(0-0)	-3.43(-3.97--2.88)	0.51(0.16-1.08)	0.18(0.06-0.38)	-2.3(-2.63--1.97)
Haiti	2.78(0.83-6.27)	0.05(0.01-0.11)	-0.31(-0.36--0.26)	0.83(0.19-1.95)	0.01(0-0.04)	-0.29(-0.34--0.23)	0.04(0-0.14)	0(0-0)	-5.65(-5.96--5.34)	3.9(0.09-12.04)	0.07(0-0.21)	-5.56(-5.88--5.24)
Honduras	31.35(14.86-57.02)	0.69(0.33-1.26)	-0.35(-0.39--0.32)	8.92(3.9-16.78)	0.2(0.09-0.38)	-0.32(-0.35--0.28)	0.01(0-0.04)	0(0-0)	-8.11(-8.26--7.96)	3.45(1.23-6.88)	0.08(0.03-0.16)	-5.22(-5.39--5.05)
Hungary	54.87(29.02-91.06)	2.71(1.43-4.5)	-0.23(-0.25--0.21)	16.32(8.05-28.39)	0.83(0.41-1.44)	-0.21(-0.23--0.19)	0.01(0-0.02)	0(0-0)	-6.71(-6.88--6.54)	4.57(2.1-8.37)	0.23(0.1-0.42)	-2.41(-2.56--2.27)
Iceland	0.04(0.01-0.09)	0.04(0.01-0.09)	-0.09(-0.13--0.06)	0.01(0-0.03)	0.01(0-0.03)	-0.09(-0.12--0.06)	0(0-0)	0(0-0)	-6.26(-6.54--5.99)	0(0-0.01)	0(0-0.01)	-3.71(-3.92--3.49)
India	24232.49(13813.6-39402.6)	4.41(2.52-7.19)	-1.08(-1.18--0.98)	6910.23(3559.45-11587.51)	1.31(0.68-2.2)	-0.83(-0.92--0.74)	32.63(2.87-81.11)	0.01(0-0.02)	-8.41(-8.76--8.06)	4381.82(1416.44-8592.83)	0.87(0.27-1.74)	-7.45(-7.68--7.23)
Indonesia	344.29(171.41-630.42)	0.35(0.18-0.65)	0.01(-0.04-0.06)	113.81(52.98-206.1)	0.12(0.06-0.22)	-0.07(-0.11--0.02)	5.53(0-17.12)	0.01(0-0.02)	-6.85(-6.93--6.78)	477.35(15.4-1423.84)	0.55(0.02-1.64)	-6.79(-6.87--6.72)
Iran (Islamic Republic of)	795.62(431.98-1309.33)	3.01(1.63-4.96)	-1.8(-1.94--1.66)	252.36(125.84-433.05)	0.95(0.47-1.63)	-1.48(-1.61--1.36)	1.04(0-3.23)	0(0-0.01)	-8.62(-9.04--8.19)	142.33(34.47-321.52)	0.54(0.13-1.21)	-7.51(-7.77--7.24)
Iraq	2588.23(1519.13-4116.05)	14.08(8.26-22.41)	-1.32(-1.4--1.23)	791.18(434.75-1314.54)	4.35(2.39-7.24)	-1.07(-1.14--1.01)	3.24(0-7.9)	0.02(0-0.05)	-7.41(-7.8--7.03)	454.4(111.15-891.57)	2.58(0.61-5.08)	-6.38(-6.61--6.15)
Ireland	0.58(0.16-1.35)	0.04(0.01-0.1)	-0.23(-0.27--0.19)	0.17(0.04-0.4)	0.01(0-0.03)	-0.24(-0.29--0.2)	0(0-0)	0(0-0)	-7.66(-8--7.32)	0.06(0.02-0.13)	0(0-0.01)	-4.77(-4.92--4.63)
Israel	36.52(19.18-60.9)	1.09(0.57-1.81)	-0.23(-0.25--0.21)	11.22(5.55-19.71)	0.33(0.16-0.59)	-0.22(-0.24--0.2)	0.02(0-0.05)	0(0-0)	-6.34(-6.58--6.1)	3.91(1.47-7.26)	0.12(0.04-0.22)	-3.87(-3.98--3.77)
Italy	498.79(281.33-811.35)	4.21(2.37-6.87)	-0.66(-0.91--0.41)	142.19(73.72-239.06)	1.25(0.65-2.11)	-0.82(-1.09--0.55)	0.07(0-0.21)	0(0-0)	-7.1(-7.29--6.91)	41.62(19.84-72.19)	0.36(0.17-0.63)	-2.75(-3.05--2.45)
Jamaica	0.41(0.11-0.92)	0.04(0.01-0.1)	-0.19(-0.25--0.14)	0.12(0.03-0.28)	0.01(0-0.03)	-0.2(-0.25--0.14)	0(0-0)	0(0-0)	-5.96(-6.19--5.73)	0.05(0.01-0.12)	0.01(0-0.01)	-4.11(-4.32--3.89)
Japan	25.7(9.94-56.42)	0.11(0.04-0.23)	-0.12(-0.21--0.03)	8.41(3.03-18.74)	0.04(0.01-0.08)	0(-0.12-0.11)	0(0-0.02)	0(0-0)	-6.18(-6.29--6.07)	2.26(0.8-4.99)	0.01(0-0.02)	-2.48(-2.63--2.33)
Jordan	379.97(226.42-611.8)	7.05(4.2-11.36)	1.51(1.15-1.87)	112.09(61.14-183.31)	2.14(1.17-3.51)	1.5(1.16-1.85)	0.41(0-1.23)	0.01(0-0.03)	-6.89(-7.28--6.5)	61.2(17.18-134.59)	1.22(0.32-2.76)	-5.36(-5.64--5.08)
Kazakhstan	403.81(218.69-669.08)	6.41(3.48-10.62)	1.09(0.52-1.65)	132.77(66.94-230.73)	2.06(1.04-3.58)	1.34(0.77-1.91)	0.06(0-0.2)	0(0-0)	-6.37(-6.92--5.82)	35.41(15.95-64.95)	0.56(0.25-1.02)	-1.82(-2.2--1.44)
Kenya	2872.86(1641.39-4641.8)	11.04(6.31-17.85)	-0.7(-0.82--0.58)	870.87(455.24-1475.23)	3.4(1.78-5.76)	-0.81(-0.95--0.67)	4.74(0-14.69)	0.02(0-0.06)	-4.72(-5.21--4.23)	607.9(127.64-1433.32)	2.48(0.49-5.96)	-4.05(-4.46--3.63)
Kiribati	0.03(0.01-0.06)	0.05(0.02-0.12)	0.66(0.53-0.8)	0.01(0-0.02)	0.02(0-0.04)	0.74(0.59-0.88)	0(0-0)	0(0-0)	-5.01(-5.15--4.88)	0.06(0-0.18)	0.11(0-0.34)	-4.98(-5.11--4.84)
Kuwait	83.56(48.02-133.99)	7.34(4.22-11.78)	-0.87(-1.06--0.68)	25.28(13.19-41.87)	2.24(1.17-3.71)	-0.94(-1.16--0.72)	0.02(0-0.05)	0(0-0)	-6.4(-6.68--6.12)	7.52(3.31-13.57)	0.66(0.29-1.2)	-3.04(-3.26--2.82)
Kyrgyzstan	430.42(248.84-681.26)	16.37(9.49-25.9)	0.12(-0.29-0.54)	159.21(88.7-266.32)	5.98(3.35-9.98)	0.71(0.32-1.09)	0.12(0-0.39)	0(0-0.01)	-6.34(-6.63--6.05)	42.14(14.4-85.87)	1.57(0.55-3.18)	-2.9(-3.09--2.7)
Lao People's Democratic Republic	5.99(2.79-11.48)	0.2(0.09-0.38)	-2.44(-2.67--2.2)	1.9(0.82-3.62)	0.06(0.03-0.12)	-2.03(-2.21--1.84)	0.12(0-0.39)	0(0-0.01)	-8.42(-8.56--8.29)	10.61(0.25-32.82)	0.35(0.01-1.1)	-8.4(-8.53--8.27)
Latvia	11.55(5.87-20.01)	2.86(1.45-4.95)	-0.28(-0.39--0.17)	3.86(1.91-6.86)	0.96(0.47-1.7)	-0.21(-0.33--0.1)	0(0-0)	0(0-0)	-8.14(-8.51--7.77)	0.88(0.4-1.64)	0.22(0.1-0.41)	-1.78(-1.96--1.59)
Lebanon	236.6(138.42-374.61)	13.66(7.99-21.63)	-0.33(-0.37--0.3)	72.73(39.21-118.93)	4.24(2.28-6.94)	-0.29(-0.33--0.26)	0.07(0-0.23)	0(0-0.01)	-7.58(-7.86--7.29)	23.23(7.95-45.4)	1.35(0.46-2.65)	-4.31(-4.44--4.17)
Lesotho	6.73(3.36-11.54)	0.76(0.38-1.3)	-0.41(-0.45--0.37)	2.05(0.98-3.64)	0.24(0.11-0.42)	-0.34(-0.37--0.31)	0.09(0-0.3)	0.01(0-0.04)	-1.55(-2.02--1.07)	7.86(0.3-24.65)	0.94(0.03-2.97)	-1.55(-2.02--1.07)
Liberia	9.1(3.92-17.57)	0.33(0.14-0.63)	-4.32(-4.71--3.93)	2.46(0.89-4.89)	0.09(0.03-0.18)	-3.86(-4.21--3.5)	0.21(0-0.73)	0.01(0-0.03)	-8.23(-8.97--7.47)	18.51(0.35-62.4)	0.66(0.01-2.22)	-8.24(-8.98--7.49)
Libya	330.61(194.28-521.07)	14.01(8.23-22.12)	-0.8(-0.86--0.73)	97.65(53.23-160.22)	4.32(2.37-7.1)	-0.65(-0.71--0.6)	0.52(0-1.63)	0.03(0-0.09)	-3.5(-3.84--3.16)	67.36(11.86-165)	3.39(0.51-8.66)	-2.97(-3.25--2.69)
Lithuania	28.65(15.35-47.77)	5.11(2.73-8.53)	-0.93(-1.05--0.8)	9.04(4.47-15.34)	1.62(0.8-2.76)	-0.92(-1.05--0.78)	0(0-0)	0(0-0)	-7.36(-7.77--6.95)	2.17(1.02-3.93)	0.39(0.18-0.7)	-1.54(-1.67--1.41)
Luxembourg	0.07(0.02-0.16)	0.05(0.01-0.11)	0.44(0.27-0.61)	0.02(0.01-0.05)	0.01(0-0.03)	0.57(0.35-0.79)	0(0-0)	0(0-0)	-8.3(-8.78--7.83)	0.01(0-0.01)	0(0-0.01)	-4.41(-4.84--3.99)
Madagascar	112.05(41.98-246.95)	0.76(0.29-1.67)	-2(-2.15--1.86)	34.09(11.62-75.41)	0.23(0.08-0.51)	-1.62(-1.74--1.51)	0.76(0-2.23)	0.01(0-0.01)	-5.7(-5.91--5.5)	72.12(3.86-193.66)	0.48(0.03-1.29)	-5.52(-5.71--5.33)
Malawi	618.05(334.96-1025.55)	5.69(3.08-9.44)	-2.84(-3.09--2.6)	172.13(85.06-307.71)	1.61(0.8-2.87)	-2.3(-2.5--2.1)	1.84(0-5.13)	0.02(0-0.05)	-8.02(-8.27--7.76)	201.73(29.16-484.49)	1.94(0.27-4.68)	-7.57(-7.8--7.33)
Malaysia	18.18(7.95-34.38)	0.16(0.07-0.31)	-0.47(-0.5--0.44)	5.77(2.41-11.19)	0.05(0.02-0.1)	-0.44(-0.46--0.41)	0.06(0-0.2)	0(0-0)	-5.88(-6.28--5.48)	6.26(0.72-16.88)	0.06(0.01-0.16)	-5.41(-5.79--5.02)
Maldives	0.06(0.02-0.14)	0.05(0.01-0.1)	-0.01(-0.05-0.02)	0.02(0-0.04)	0.01(0-0.03)	-0.03(-0.06-0)	0(0-0)	0(0-0)	-9.58(-9.88--9.29)	0.04(0-0.13)	0.03(0-0.11)	-9.36(-9.68--9.03)
Mali	515.46(314.12-798.56)	3.76(2.29-5.82)	-3.05(-3.25--2.84)	142.59(82.51-228.23)	0.98(0.56-1.57)	-2.96(-3.17--2.75)	7.5(2.76-14.55)	0.05(0.02-0.09)	-6.52(-6.7--6.34)	678.39(270.66-1268.76)	4.27(1.64-8.08)	-6.44(-6.61--6.27)
Malta	0.04(0.01-0.08)	0.04(0.01-0.1)	-0.1(-0.16--0.05)	0.01(0-0.03)	0.01(0-0.03)	-0.12(-0.17--0.06)	0(0-0)	0(0-0)	-6.01(-6.52--5.5)	0.01(0-0.01)	0.01(0-0.02)	-4.17(-4.52--3.82)
Marshall Islands	0.01(0-0.03)	0.05(0.02-0.11)	0.41(0.32-0.5)	0(0-0.01)	0.02(0-0.03)	0.45(0.35-0.55)	0(0-0)	0(0-0)	-2.83(-3.34--2.31)	0.02(0-0.05)	0.07(0-0.2)	-2.73(-3.23--2.23)
Mauritania	52.51(29.38-86.32)	2.27(1.27-3.73)	-1.4(-1.48--1.32)	14.63(7.71-25.22)	0.62(0.33-1.08)	-1.17(-1.24--1.1)	0.25(0-0.79)	0.01(0-0.03)	-6.75(-7.04--6.46)	25.1(2.29-70.39)	1.06(0.1-2.95)	-6.41(-6.66--6.15)
Mauritius	0.16(0.05-0.36)	0.05(0.01-0.11)	-0.08(-0.11--0.04)	0.05(0.01-0.11)	0.01(0-0.03)	-0.08(-0.11--0.06)	0(0-0)	0(0-0)	-5.92(-6.16--5.67)	0.06(0-0.18)	0.02(0-0.06)	-5.54(-5.77--5.31)
Mexico	239.5(96.89-543.32)	0.51(0.21-1.16)	0.55(0.16-0.94)	73.21(27.48-168.87)	0.16(0.06-0.37)	0.37(-0.02-0.76)	0.08(0-0.24)	0(0-0)	-6.71(-6.93--6.5)	24.12(8.02-52.61)	0.05(0.02-0.12)	-3.78(-4.15--3.42)
Micronesia (Federated States of)	0.02(0.01-0.05)	0.05(0.01-0.11)	0.41(0.35-0.47)	0.01(0-0.02)	0.02(0-0.04)	0.47(0.41-0.54)	0(0-0)	0(0-0)	-5.02(-5.13--4.91)	0.02(0-0.07)	0.05(0-0.16)	-4.9(-5--4.79)
Monaco	0(0-0.01)	0.05(0.01-0.11)	-0.12(-0.15--0.09)	0(0-0)	0.01(0-0.03)	-0.12(-0.15--0.09)	0(0-0)	0(0-0)	-5.51(-5.89--5.14)	0(0-0)	0.01(0-0.03)	-4.55(-4.86--4.24)
Mongolia	65.73(35.47-108.31)	5.67(3.07-9.34)	-0.68(-0.73--0.64)	22.02(11.06-38.58)	1.82(0.92-3.18)	-0.55(-0.59--0.52)	0.03(0-0.09)	0(0-0.01)	-8.33(-8.87--7.8)	7.35(2.78-14.68)	0.61(0.24-1.18)	-5.56(-5.78--5.34)
Montenegro	4.38(2.35-7.33)	2.69(1.44-4.51)	-0.3(-0.33--0.27)	1.3(0.65-2.24)	0.82(0.41-1.42)	-0.28(-0.3--0.25)	0(0-0)	0(0-0)	-6.75(-7.37--6.13)	0.38(0.17-0.67)	0.23(0.11-0.41)	-2.81(-3.06--2.55)
Morocco	1952.95(1170.58-3085.62)	14.59(8.74-23.06)	-2.37(-2.58--2.16)	590.95(322.96-974.9)	4.47(2.45-7.38)	-1.99(-2.17--1.81)	2.73(0-7.37)	0.02(0-0.06)	-7.59(-7.83--7.36)	365.1(79.59-777.48)	2.81(0.6-6.03)	-6.67(-6.77--6.58)
Mozambique	968.78(522.58-1634.01)	5.69(3.07-9.58)	-3.2(-3.46--2.94)	281.2(139.18-510.72)	1.61(0.79-2.92)	-2.64(-2.86--2.42)	4.21(0.11-10.33)	0.02(0-0.06)	-7.96(-8.28--7.64)	426.86(58.64-941.95)	2.35(0.34-5.17)	-7.64(-7.96--7.32)
Myanmar	42.42(19.43-81.63)	0.19(0.09-0.37)	-2.76(-3--2.52)	13.31(5.71-25.31)	0.06(0.03-0.12)	-2.3(-2.5--2.11)	0.93(0-2.8)	0(0-0.01)	-8.59(-8.82--8.36)	80.08(1.93-232.7)	0.4(0.01-1.16)	-8.57(-8.8--8.35)
Namibia	0.97(0.36-2.01)	0.09(0.03-0.18)	-0.54(-0.59--0.5)	0.3(0.09-0.64)	0.03(0.01-0.06)	-0.51(-0.55--0.47)	0.03(0-0.09)	0(0-0.01)	-3.68(-4.23--3.12)	2.16(0.03-7.28)	0.2(0-0.69)	-3.61(-4.19--3.03)
Nauru	0.01(0-0.02)	0.18(0.08-0.33)	-0.32(-0.4--0.25)	0(0-0.01)	0.06(0.02-0.11)	-0.31(-0.38--0.24)	0(0-0)	0(0-0.01)	-3.05(-3.8--2.29)	0.01(0-0.04)	0.24(0.01-0.73)	-2.97(-3.71--2.22)
Nepal	379.57(231.98-588.1)	2.96(1.8-4.59)	-4.09(-4.39--3.8)	100(56.31-160.55)	0.81(0.46-1.29)	-3.69(-3.96--3.41)	3.42(0-8.38)	0.03(0-0.07)	-8.49(-8.67--8.31)	307.27(20.17-710.73)	2.53(0.16-5.85)	-8.41(-8.6--8.23)
Netherlands	1.8(0.5-4.16)	0.04(0.01-0.1)	-0.17(-0.18--0.15)	0.51(0.11-1.24)	0.01(0-0.03)	-0.18(-0.19--0.17)	0(0-0.01)	0(0-0)	-6.78(-6.95--6.61)	0.31(0.05-0.75)	0.01(0-0.02)	-5.47(-5.65--5.3)
New Zealand	9.5(4.99-15.89)	0.68(0.36-1.14)	0.17(-0.21-0.56)	3.12(1.57-5.56)	0.23(0.11-0.41)	0.2(-0.18-0.58)	0(0-0.01)	0(0-0)	-6.16(-6.28--6.04)	0.98(0.39-1.79)	0.07(0.03-0.13)	-3.48(-3.83--3.13)
Nicaragua	18.5(8.77-33.45)	0.69(0.32-1.24)	-0.34(-0.37--0.31)	5.32(2.32-9.84)	0.2(0.09-0.37)	-0.3(-0.33--0.27)	0(0-0.01)	0(0-0)	-8.17(-8.43--7.91)	1.7(0.68-3.35)	0.06(0.03-0.13)	-4.57(-4.79--4.36)
Niger	684.13(435.05-1041.71)	4.54(2.89-6.91)	-3.63(-3.87--3.39)	189.49(113.95-292.49)	1.17(0.7-1.81)	-3.56(-3.79--3.32)	9.53(3.6-18.12)	0.05(0.02-0.1)	-7.28(-7.54--7.03)	866.62(356.79-1587.4)	4.88(1.95-9.02)	-7.18(-7.43--6.93)
Nigeria	496.5(240.52-892.11)	0.4(0.19-0.72)	-4.05(-4.38--3.71)	142.33(61.09-259.31)	0.11(0.05-0.2)	-3.68(-4--3.37)	18.3(0.18-54.74)	0.01(0-0.04)	-5.89(-6.05--5.72)	1602.35(38.48-4718.45)	1.19(0.03-3.5)	-5.88(-6.04--5.71)
Niue	0(0-0)	0.16(0.07-0.31)	-0.44(-0.48--0.4)	0(0-0)	0.05(0.02-0.1)	-0.43(-0.47--0.4)	0(0-0)	0.01(0-0.02)	-2.46(-3.59--1.32)	0(0-0.01)	0.55(0.01-1.7)	-2.33(-3.43--1.22)
North Macedonia	13.48(7.21-22.47)	2.74(1.46-4.57)	-0.32(-0.34--0.29)	4(1.97-6.92)	0.84(0.41-1.45)	-0.28(-0.31--0.26)	0(0-0.01)	0(0-0)	-6.22(-6.72--5.72)	1.22(0.54-2.26)	0.25(0.11-0.47)	-3.09(-3.35--2.84)
Northern Mariana Islands	0.03(0.01-0.05)	0.15(0.07-0.3)	-0.12(-0.15--0.09)	0.01(0-0.02)	0.05(0.02-0.1)	-0.12(-0.15--0.09)	0(0-0)	0(0-0)	-2.75(-3.24--2.25)	0.01(0-0.02)	0.04(0.01-0.11)	-2.22(-2.58--1.86)
Norway	9.12(4.61-15.87)	0.67(0.34-1.16)	-0.6(-0.72--0.48)	3.03(1.49-5.49)	0.22(0.11-0.41)	-0.51(-0.61--0.41)	0(0-0)	0(0-0)	-7.07(-7.29--6.85)	0.73(0.34-1.32)	0.05(0.02-0.1)	-2.11(-2.29--1.92)
Oman	43.24(23.38-72.05)	3.1(1.68-5.14)	-0.69(-0.75--0.63)	13.47(6.93-23.66)	0.93(0.48-1.63)	-0.57(-0.62--0.52)	0.03(0-0.09)	0(0-0.01)	-7.76(-8.25--7.26)	5.62(1.84-11.52)	0.39(0.13-0.79)	-6.02(-6.47--5.57)
Pakistan	1680.47(894.1-2867.67)	1.54(0.82-2.63)	-2.35(-2.51--2.19)	474.06(235.5-837.38)	0.43(0.22-0.77)	-2.05(-2.2--1.91)	25.83(5.3-52.7)	0.02(0-0.05)	-3.72(-3.87--3.56)	2260.78(561.75-4461.02)	2.06(0.51-4.07)	-3.68(-3.83--3.53)
Palau	0.01(0-0.02)	0.16(0.07-0.32)	-0.47(-0.51--0.44)	0(0-0.01)	0.05(0.02-0.1)	-0.44(-0.47--0.41)	0(0-0)	0(0-0)	-3.52(-3.68--3.36)	0(0-0.01)	0.09(0.01-0.28)	-3.32(-3.48--3.15)
Palestine	343.49(203.34-540.84)	13.98(8.27-22.02)	-1.23(-1.37--1.09)	105.62(58.57-172.19)	4.32(2.39-7.04)	-1(-1.11--0.88)	0.26(0-0.82)	0.01(0-0.03)	-6.57(-6.96--6.18)	46.06(12.24-100.46)	1.9(0.5-4.17)	-5.08(-5.32--4.85)
Panama	10.48(4.98-19.26)	0.67(0.32-1.23)	-0.19(-0.22--0.17)	3.03(1.33-5.62)	0.2(0.09-0.36)	-0.18(-0.2--0.15)	0(0-0.01)	0(0-0)	-5.55(-5.71--5.39)	0.93(0.38-1.81)	0.06(0.02-0.12)	-2.14(-2.25--2.03)
Papua New Guinea	2.51(0.74-5.63)	0.05(0.02-0.12)	0.64(0.53-0.75)	0.77(0.18-1.78)	0.02(0-0.04)	0.63(0.52-0.74)	0.1(0-0.32)	0(0-0.01)	-3.64(-3.86--3.42)	8.6(0.08-26.78)	0.17(0-0.53)	-3.6(-3.82--3.39)
Paraguay	7.07(3.3-13.34)	0.25(0.12-0.47)	-0.21(-0.24--0.18)	2.29(1-4.38)	0.08(0.04-0.16)	-0.2(-0.23--0.17)	0.02(0-0.05)	0(0-0)	-4.67(-5.04--4.3)	1.88(0.27-4.74)	0.07(0.01-0.18)	-4.07(-4.38--3.75)
Peru	139.24(72.96-232.58)	1.09(0.57-1.82)	-0.71(-0.76--0.65)	44.18(22.07-77.83)	0.35(0.17-0.61)	-0.59(-0.63--0.54)	0.23(0-0.7)	0(0-0.01)	-7.86(-8.14--7.59)	28.83(5.84-68.54)	0.23(0.05-0.55)	-6.93(-7.23--6.63)
Philippines	48.82(20.39-97.61)	0.1(0.04-0.21)	-0.12(-0.15--0.09)	15.74(5.97-31.4)	0.03(0.01-0.07)	-0.15(-0.18--0.12)	0.32(0-1)	0(0-0)	-5.86(-6.11--5.61)	29.87(1.91-85.61)	0.07(0-0.2)	-5.63(-5.89--5.37)
Poland	211.95(109.76-353.42)	2.6(1.35-4.35)	-0.53(-0.69--0.38)	67.21(33.41-115.19)	0.83(0.41-1.43)	-0.52(-0.69--0.36)	0.03(0-0.1)	0(0-0)	-6.71(-6.85--6.57)	18.19(8.34-32.27)	0.22(0.1-0.4)	-2.81(-3.04--2.58)
Portugal	23.98(12.6-39.7)	1.11(0.58-1.84)	-0.5(-0.53--0.46)	7.03(3.51-12.16)	0.34(0.17-0.59)	-0.45(-0.47--0.42)	0.02(0-0.06)	0(0-0)	-8.69(-8.98--8.41)	3.11(1-6.46)	0.15(0.05-0.32)	-6.54(-6.89--6.18)
Puerto Rico	10.48(5.51-17.32)	1.3(0.67-2.16)	-0.26(-0.3--0.21)	3.12(1.58-5.47)	0.41(0.2-0.72)	-0.23(-0.27--0.2)	0(0-0)	0(0-0)	-6.96(-7.19--6.73)	0.83(0.38-1.5)	0.1(0.05-0.19)	-1.77(-1.88--1.66)
Qatar	3.89(1.68-7.61)	0.73(0.32-1.41)	-0.31(-0.38--0.25)	1.26(0.52-2.48)	0.23(0.1-0.44)	-0.29(-0.34--0.23)	0(0-0)	0(0-0)	-7.23(-7.67--6.79)	0.35(0.13-0.7)	0.06(0.02-0.13)	-3.33(-3.45--3.21)
Republic of Korea	53.86(27-94.04)	0.55(0.27-0.97)	-0.23(-0.26--0.2)	17.67(8.68-31.62)	0.18(0.09-0.33)	-0.21(-0.24--0.18)	0.01(0-0.02)	0(0-0)	-9.97(-10.38--9.56)	4.36(1.94-8.16)	0.05(0.02-0.08)	-3.99(-4.46--3.51)
Republic of Moldova	233.6(134.25-369.28)	30.65(17.62-48.48)	-0.25(-0.28--0.22)	77.43(41.63-128.78)	10.29(5.53-17.15)	-0.22(-0.26--0.19)	0.02(0-0.05)	0(0-0.01)	-6.39(-6.71--6.07)	18.17(7.52-35.32)	2.4(0.99-4.68)	-1.75(-1.81--1.69)
Romania	447.94(282.36-681.04)	10.17(6.41-15.48)	0.46(0.28-0.64)	136.28(79.15-210.47)	3.17(1.84-4.91)	0.57(0.38-0.77)	0.08(0-0.24)	0(0-0.01)	-7.55(-7.75--7.35)	39.13(17.14-71.99)	0.9(0.39-1.66)	-3.3(-3.48--3.11)
Russian Federation	622.06(340.5-1009.57)	1.76(0.96-2.86)	-0.55(-0.59--0.5)	219.23(114.77-379.26)	0.62(0.32-1.07)	-0.5(-0.54--0.45)	0.46(0-1.46)	0(0-0)	-6.74(-7.28--6.2)	81.71(26.54-166.75)	0.23(0.08-0.48)	-5.05(-5.36--4.73)
Rwanda	53.21(20.66-115.71)	0.82(0.32-1.79)	-3.35(-3.59--3.12)	15.76(5.48-34.5)	0.24(0.08-0.54)	-2.65(-2.83--2.46)	0.35(0-1.07)	0.01(0-0.02)	-8.86(-9.37--8.34)	33.29(1.88-94.36)	0.52(0.03-1.47)	-8.61(-9.12--8.11)
Saint Kitts and Nevis	0.02(0.01-0.05)	0.15(0.06-0.3)	-0.22(-0.27--0.18)	0.01(0-0.01)	0.05(0.02-0.1)	-0.22(-0.27--0.18)	0(0-0)	0(0-0)	-5.06(-5.28--4.84)	0(0-0.01)	0.02(0.01-0.05)	-3.67(-3.85--3.49)
Saint Lucia	0.02(0.01-0.05)	0.04(0.01-0.1)	-0.2(-0.25--0.14)	0.01(0-0.01)	0.01(0-0.03)	-0.2(-0.26--0.15)	0(0-0)	0(0-0)	-5.05(-5.28--4.82)	0(0-0.01)	0.01(0-0.02)	-3.86(-4.03--3.7)
Saint Vincent and the Grenadines	0.02(0-0.04)	0.05(0.01-0.1)	-0.16(-0.2--0.12)	0(0-0.01)	0.01(0-0.03)	-0.15(-0.19--0.11)	0(0-0)	0(0-0)	-4.78(-5.15--4.41)	0(0-0.01)	0.01(0-0.03)	-3.94(-4.25--3.63)
Samoa	0.05(0.01-0.1)	0.05(0.01-0.11)	0.05(-0.01-0.1)	0.01(0-0.03)	0.01(0-0.03)	0.05(-0.01-0.1)	0(0-0)	0(0-0)	-4.61(-4.75--4.47)	0.03(0-0.1)	0.03(0-0.1)	-4.41(-4.55--4.26)
San Marino	0(0-0.01)	0.05(0.01-0.11)	-0.04(-0.07--0.01)	0(0-0)	0.01(0-0.03)	-0.04(-0.07--0.01)	0(0-0)	0(0-0)	-6.64(-6.88--6.4)	0(0-0)	0.01(0-0.02)	-5.34(-5.62--5.06)
Sao Tome and Principe	0.06(0.02-0.13)	0.06(0.02-0.12)	-1.41(-1.52--1.3)	0.02(0-0.04)	0.02(0-0.04)	-1.22(-1.31--1.13)	0(0-0)	0(0-0)	-9.56(-10.04--9.08)	0.07(0-0.23)	0.07(0-0.23)	-9.52(-10.01--9.03)
Saudi Arabia	326.38(175.93-539.83)	3.04(1.63-5.03)	-0.63(-0.67--0.59)	96.71(48.79-166.14)	0.92(0.46-1.58)	-0.51(-0.54--0.47)	0.17(0-0.54)	0(0-0.01)	-9.74(-9.84--9.65)	37.92(13.9-73.48)	0.36(0.13-0.7)	-7.28(-7.5--7.06)
Senegal	28.54(11.87-55.68)	0.35(0.15-0.69)	-3.44(-3.67--3.22)	7.66(2.65-15.49)	0.09(0.03-0.19)	-3.09(-3.29--2.88)	0.58(0-1.77)	0.01(0-0.02)	-7.8(-8.13--7.48)	51.07(1.12-150.03)	0.62(0.01-1.82)	-7.79(-8.11--7.47)
Serbia	159.94(97.57-245.56)	7.25(4.42-11.17)	-0.01(-0.09-0.07)	45.54(25.45-72.12)	2.19(1.22-3.48)	-0.07(-0.13-0)	0.01(0-0.02)	0(0-0)	-9.67(-10.09--9.24)	12.31(6.27-20.89)	0.56(0.28-0.95)	-1.97(-2.13--1.81)
Seychelles	0.01(0-0.03)	0.05(0.01-0.11)	-0.02(-0.05-0.01)	0(0-0.01)	0.01(0-0.03)	-0.04(-0.07--0.01)	0(0-0)	0(0-0)	-4.46(-5.13--3.78)	0(0-0.01)	0.01(0-0.03)	-4.01(-4.54--3.48)
Sierra Leone	21.35(9.94-39.44)	0.48(0.22-0.89)	-3.02(-3.3--2.75)	5.61(2.25-10.95)	0.12(0.05-0.24)	-2.79(-3.04--2.53)	0.62(0-1.97)	0.01(0-0.04)	-6.7(-6.91--6.49)	54.45(0.93-168.73)	1.14(0.02-3.52)	-6.69(-6.9--6.48)
Singapore	0.78(0.25-1.67)	0.08(0.02-0.16)	-0.17(-0.22--0.12)	0.25(0.07-0.55)	0.02(0.01-0.05)	-0.16(-0.21--0.11)	0(0-0)	0(0-0)	-8.32(-8.55--8.09)	0.08(0.02-0.16)	0.01(0-0.02)	-4.76(-5.08--4.44)
Slovakia	32.46(17.29-53.7)	2.78(1.48-4.6)	-0.25(-0.31--0.19)	9.75(4.84-16.86)	0.84(0.42-1.46)	-0.26(-0.33--0.18)	0.01(0-0.02)	0(0-0)	-5.89(-6.08--5.7)	2.8(1.27-4.99)	0.24(0.11-0.43)	-2.2(-2.32--2.09)
Slovenia	18.61(10.59-30.02)	4.4(2.5-7.1)	-0.22(-0.25--0.19)	5.67(2.92-9.53)	1.35(0.69-2.27)	-0.2(-0.23--0.17)	0(0-0)	0(0-0)	-7.63(-7.97--7.29)	1.42(0.67-2.51)	0.34(0.16-0.59)	-1.45(-1.54--1.35)
Solomon Islands	0.18(0.05-0.4)	0.06(0.02-0.12)	0.71(0.56-0.87)	0.06(0.01-0.13)	0.02(0-0.04)	0.81(0.64-0.98)	0(0-0.01)	0(0-0)	-3.85(-4.07--3.63)	0.31(0.01-0.99)	0.1(0-0.3)	-3.78(-4.01--3.55)
Somalia	896.83(522.45-1429.38)	7.48(4.35-11.91)	-2.52(-2.75--2.3)	249.79(135.02-418.26)	1.98(1.06-3.33)	-2.2(-2.38--2.01)	5.13(1.36-10.89)	0.04(0.01-0.08)	-5.52(-5.96--5.07)	502.37(171-967.28)	3.66(1.21-7.08)	-5.31(-5.71--4.91)
South Africa	36.15(16.33-69.85)	0.17(0.08-0.34)	-1.64(-1.75--1.52)	12.02(5.06-23.55)	0.06(0.02-0.11)	-1.5(-1.6--1.41)	1.01(0-3.17)	0.01(0-0.02)	-5.63(-6.15--5.1)	85.17(1.45-262)	0.44(0.01-1.34)	-5.62(-6.18--5.06)
South Sudan	1424.51(875.54-2188.38)	26.33(16.19-40.44)	-1.78(-1.91--1.64)	410.97(231.8-668.69)	7.58(4.28-12.32)	-1.55(-1.67--1.43)	10.89(4.72-20.24)	0.19(0.08-0.36)	-3.18(-4.17--2.17)	1033.88(485.45-1829.48)	18.36(8.53-32.56)	-3.08(-3.99--2.15)
Spain	275.15(170.55-426.4)	2.78(1.72-4.32)	-0.14(-0.42-0.14)	84.17(47.96-134.05)	0.88(0.5-1.4)	-0.18(-0.47-0.12)	0.06(0-0.2)	0(0-0)	-7.39(-7.55--7.23)	25.13(11.55-43.87)	0.26(0.12-0.46)	-3.49(-3.85--3.13)
Sri Lanka	3.5(0.95-7.85)	0.05(0.01-0.11)	-0.61(-0.65--0.57)	1.03(0.23-2.44)	0.01(0-0.03)	-0.62(-0.66--0.59)	0.01(0-0.04)	0(0-0)	-8.02(-8.47--7.57)	1.24(0.1-3.47)	0.02(0-0.05)	-7.46(-7.83--7.09)
Sudan	3577.99(2207.38-5622.02)	16.58(10.23-26.05)	-4.27(-4.49--4.06)	1062.11(607.92-1710.71)	4.94(2.83-7.96)	-3.81(-4.02--3.6)	10.59(3.3-19.97)	0.05(0.02-0.09)	-8.68(-8.9--8.45)	1149.06(476.86-1989.39)	5.4(2.25-9.35)	-8.26(-8.43--8.1)
Suriname	0.31(0.13-0.6)	0.15(0.06-0.3)	-0.24(-0.28--0.21)	0.1(0.04-0.19)	0.05(0.02-0.1)	-0.24(-0.27--0.2)	0(0-0)	0(0-0)	-4.8(-5.12--4.48)	0.07(0.01-0.17)	0.03(0.01-0.09)	-3.94(-4.23--3.65)
Sweden	2.46(0.93-5.06)	0.1(0.04-0.2)	0.14(-0.12-0.4)	0.79(0.28-1.65)	0.03(0.01-0.07)	0.19(-0.1-0.49)	0(0-0)	0(0-0)	-5.58(-5.85--5.3)	0.27(0.08-0.57)	0.01(0-0.02)	-3.41(-3.58--3.24)
Switzerland	1.38(0.47-2.97)	0.07(0.03-0.16)	-0.74(-1.61-0.12)	0.45(0.14-0.95)	0.02(0.01-0.05)	-0.68(-1.63-0.28)	0(0-0)	0(0-0)	-6.68(-6.84--6.53)	0.12(0.04-0.27)	0.01(0-0.01)	-2.85(-3.32--2.39)
Syrian Arab Republic	925.82(547.27-1469.55)	14.28(8.45-22.77)	-1.3(-1.42--1.18)	265.74(146.34-435.4)	4.39(2.44-7.22)	-1.08(-1.18--0.98)	0.83(0-2.48)	0.02(0-0.05)	-7.16(-7.77--6.55)	133.8(36.09-281.47)	2.32(0.58-5.07)	-5.96(-6.51--5.42)
Taiwan (Province of China)	4.96(1.79-10.65)	0.11(0.04-0.24)	-0.48(-0.53--0.42)	1.58(0.54-3.46)	0.04(0.01-0.08)	-0.46(-0.52--0.41)	0(0-0.01)	0(0-0)	-7.77(-7.95--7.6)	0.61(0.16-1.33)	0.01(0-0.03)	-5.59(-5.86--5.31)
Tajikistan	650.25(375.9-1039.68)	15.72(9.09-25.14)	-0.67(-1.29--0.05)	213.86(114.11-356.96)	5.07(2.71-8.45)	-0.6(-1.25-0.06)	0.54(0-1.65)	0.01(0-0.04)	-5.82(-6.19--5.44)	93.76(21.91-219)	2.14(0.53-4.91)	-3.96(-4.26--3.66)
Thailand	27.18(12.14-50.5)	0.17(0.08-0.32)	-0.7(-0.75--0.65)	8.49(3.52-15.96)	0.06(0.02-0.11)	-0.67(-0.71--0.62)	0.13(0-0.42)	0(0-0)	-7.43(-7.73--7.13)	12.21(1.09-34.39)	0.09(0.01-0.24)	-7.08(-7.38--6.78)
Timor-Leste	0.35(0.11-0.8)	0.05(0.02-0.12)	0.23(0.2-0.26)	0.1(0.03-0.25)	0.02(0-0.04)	0.21(0.19-0.24)	0.01(0-0.03)	0(0-0)	-8.61(-9.09--8.12)	0.89(0.01-2.74)	0.13(0-0.4)	-8.62(-9.11--8.13)
Togo	110.93(64.18-176.17)	2.67(1.55-4.24)	-2.67(-2.89--2.45)	30.17(16.34-49.9)	0.72(0.39-1.19)	-2.5(-2.71--2.28)	1.03(0-3)	0.02(0-0.07)	-6.24(-6.41--6.08)	95.76(5.49-261.47)	2.24(0.13-6.12)	-6.12(-6.28--5.97)
Tokelau	0(0-0)	0.16(0.07-0.31)	-0.67(-0.71--0.63)	0(0-0)	0.05(0.02-0.1)	-0.63(-0.67--0.59)	0(0-0)	0.01(0-0.02)	-4.07(-5.69--2.41)	0(0-0.01)	0.61(0.01-1.86)	-3.87(-5.44--2.26)
Tonga	0.02(0.01-0.05)	0.05(0.01-0.11)	0(-0.04-0.03)	0.01(0-0.02)	0.01(0-0.03)	0(-0.04-0.03)	0(0-0)	0(0-0)	-3.99(-4.35--3.63)	0.02(0-0.04)	0.03(0-0.09)	-3.78(-4.11--3.44)
Trinidad and Tobago	0.17(0.04-0.4)	0.04(0.01-0.1)	-0.17(-0.21--0.14)	0.05(0.01-0.12)	0.01(0-0.03)	-0.18(-0.21--0.15)	0(0-0)	0(0-0)	-5.55(-5.77--5.34)	0.03(0-0.06)	0.01(0-0.02)	-4.12(-4.31--3.93)
Tunisia	509.26(301.21-802.73)	13.81(8.17-21.78)	-1.43(-1.58--1.27)	156.6(86.32-256.83)	4.27(2.35-7.01)	-1.17(-1.3--1.04)	0.34(0-1.07)	0.01(0-0.03)	-8.69(-8.79--8.6)	65(17.79-137.88)	1.78(0.48-3.8)	-6.8(-7.01--6.59)
Turkey	1096.93(660.31-1761.23)	4.13(2.48-6.64)	-1.12(-1.46--0.78)	323.87(176.26-532.51)	1.25(0.68-2.05)	-0.7(-1.01--0.4)	1.9(0-5.02)	0.01(0-0.02)	-9.18(-9.61--8.74)	233.65(55.02-486.75)	0.93(0.21-1.95)	-8.41(-8.76--8.05)
Turkmenistan	290.23(167.69-471.69)	14.92(8.62-24.25)	-1.47(-1.78--1.15)	94.56(50.06-159.66)	4.86(2.57-8.2)	-1.45(-1.78--1.13)	0.04(0-0.13)	0(0-0.01)	-5.77(-6.27--5.26)	24.76(8.01-48.72)	1.27(0.41-2.5)	-2.55(-2.86--2.24)
Tuvalu	0.01(0-0.02)	0.17(0.08-0.33)	-1.06(-1.15--0.97)	0(0-0.01)	0.06(0.02-0.11)	-0.95(-1.03--0.87)	0(0-0)	0(0-0.01)	-6.57(-6.73--6.4)	0.01(0-0.02)	0.16(0.01-0.47)	-6.44(-6.62--6.27)
Uganda	5455.39(3230.74-8620.39)	22.68(13.42-35.81)	-1.77(-1.96--1.59)	1649.68(903.14-2705.02)	6.75(3.69-11.07)	-1.46(-1.62--1.3)	10.09(3.1-19.08)	0.04(0.01-0.07)	-5.66(-5.87--5.45)	1258.72(526.21-2184.08)	4.97(2.06-8.63)	-4.93(-5.1--4.77)
Ukraine	627.21(337.49-1035.67)	6.55(3.52-10.84)	-0.32(-0.36--0.27)	212.89(109.34-370.88)	2.23(1.14-3.91)	-0.31(-0.35--0.26)	0.07(0-0.21)	0(0-0)	-5.73(-6.01--5.45)	50.96(20.82-98.86)	0.54(0.22-1.05)	-1.64(-1.75--1.53)
United Arab Emirates	5.4(2.23-11.09)	0.32(0.13-0.66)	-0.81(-0.89--0.74)	1.76(0.67-3.66)	0.1(0.04-0.22)	-0.71(-0.78--0.64)	0.01(0-0.02)	0(0-0)	-7.94(-8.45--7.43)	0.95(0.19-2.22)	0.06(0.01-0.13)	-6.8(-7.18--6.42)
United Kingdom	77.36(38.21-140.65)	0.46(0.23-0.84)	1.2(0.92-1.49)	23.35(10.71-43.88)	0.14(0.06-0.27)	1.09(0.84-1.33)	0.01(0-0.03)	0(0-0)	-6.58(-6.81--6.35)	6.42(2.82-12.11)	0.04(0.02-0.07)	-1.58(-1.66--1.51)
United Republic of Tanzania	3101.07(1732.82-5124.87)	10.32(5.77-17.05)	-1.55(-1.67--1.44)	910.05(467.25-1562.78)	2.99(1.53-5.13)	-1.45(-1.59--1.31)	5.07(0.66-11.57)	0.02(0-0.04)	-6.36(-6.56--6.16)	665.99(208.83-1267.55)	2.14(0.68-4.05)	-5.45(-5.62--5.28)
United States Virgin Islands	0.27(0.14-0.44)	1.31(0.68-2.17)	-0.3(-0.35--0.24)	0.08(0.04-0.14)	0.41(0.2-0.72)	-0.27(-0.32--0.22)	0(0-0)	0(0-0)	-5.84(-6.21--5.47)	0.02(0.01-0.04)	0.11(0.05-0.2)	-2.11(-2.27--1.95)
United States of America	239.04(109.62-467.16)	0.26(0.12-0.51)	0.15(-0.29-0.59)	79.4(34.41-153.4)	0.09(0.04-0.17)	0.16(-0.28-0.61)	0.11(0-0.36)	0(0-0)	-4.7(-4.87--4.53)	26.26(9.13-52.47)	0.03(0.01-0.06)	-2.6(-2.94--2.26)
Uruguay	121.97(69.25-198.58)	12.13(6.87-19.78)	-1.23(-1.52--0.95)	37.38(19.31-64.44)	3.81(1.97-6.57)	-1.26(-1.56--0.96)	0.02(0-0.05)	0(0-0.01)	-5.16(-5.42--4.89)	10.27(3.19-20.76)	1.03(0.32-2.08)	-2.24(-2.46--2.02)
Uzbekistan	986.8(555.96-1592.21)	8.43(4.75-13.59)	-0.22(-0.32--0.12)	321.35(166.55-550.55)	2.7(1.4-4.61)	-0.13(-0.23--0.02)	0.82(0-2.43)	0.01(0-0.02)	-5.2(-5.44--4.96)	143.64(36.59-315.34)	1.17(0.31-2.52)	-3.57(-3.67--3.46)
Vanuatu	0.07(0.02-0.16)	0.05(0.02-0.12)	0.41(0.34-0.47)	0.02(0.01-0.05)	0.02(0-0.04)	0.43(0.36-0.5)	0(0-0)	0(0-0)	-3.67(-4.03--3.31)	0.09(0-0.28)	0.06(0-0.19)	-3.55(-3.91--3.19)
Venezuela (Bolivarian Republic of)	61.84(29.57-111.64)	0.68(0.32-1.22)	-0.17(-0.2--0.14)	17.66(7.83-32.56)	0.2(0.09-0.36)	-0.16(-0.19--0.14)	0.03(0-0.1)	0(0-0)	-3.28(-3.61--2.94)	6.89(2.4-13.77)	0.08(0.03-0.15)	-1.65(-1.84--1.47)
Viet Nam	98.34(45.45-182.42)	0.31(0.14-0.58)	-0.19(-0.22--0.16)	32.09(13.91-60.72)	0.1(0.04-0.19)	-0.21(-0.24--0.18)	0.4(0-1.25)	0(0-0)	-6.26(-6.42--6.1)	39.65(3.98-109.24)	0.13(0.01-0.35)	-5.85(-6.04--5.66)
Yemen	621.55(339.83-1018.25)	3.57(1.95-5.85)	-2.08(-2.27--1.88)	183.56(93.81-310.22)	1.05(0.54-1.78)	-1.67(-1.83--1.5)	2.84(0-6.74)	0.02(0-0.04)	-7(-7.1--6.9)	281.51(32.32-602.05)	1.6(0.18-3.42)	-6.66(-6.76--6.56)
Zambia	552.21(299.49-918.46)	5.39(2.92-8.96)	-1.93(-2.1--1.75)	160.14(78.27-281.99)	1.54(0.75-2.72)	-1.5(-1.64--1.36)	1.31(0-3.86)	0.01(0-0.04)	-7.26(-7.49--7.04)	152.01(24.92-370.73)	1.44(0.24-3.5)	-6.61(-6.76--6.47)
Zimbabwe	60.46(30.14-107.15)	0.77(0.39-1.36)	-0.06(-0.11--0.01)	18.88(8.99-34.37)	0.24(0.11-0.43)	-0.06(-0.09--0.02)	0.83(0-2.53)	0.01(0-0.03)	1.09(-0.01-2.2)	72.93(2.62-211.16)	0.91(0.03-2.63)	1.02(-0.03-2.07)
